# Supplementary material for: Diagnostic Utility of a Multiplex PCR Assay in Detecting Common Mutations of the α‐Globin Gene in α‐Thalassemia
Source: Anemia. 2025 Oct 14;2025:9991675. doi: 10.1155/anem/9991675 (PMC12539667; doi:10.1155/anem/9991675)
Supplement: Supplementary file 3 — Supporting Information 3 The present study was approved by the Institutional Review Boards of Jang‐won Medical Foundation (Seoul, Republic of Korea) (IRB_2017010_MU01, IRB_2022044_MU01), and the requirement for written informed consent was waived as the study used anonymized data. [file ANEM-2025-9991675-s001.zip]

Archive with 2 entries (2 files):
- IRB_2017010_MU01_Ethical_Approval.pdf
- IRB_2022044_MU01_Ethical_Approval.pdf
